# Supplementary material for: Outcomes of Ilizarov ring fixation in recalcitrant infected tibial non-unions – a prospective study
Source: J Trauma Manag Outcomes. 2008 Jul 23;2:6. doi: 10.1186/1752-2897-2-6 (PMC2515289; doi:10.1186/1752-2897-2-6)
Supplement: Additional file 1 — Additional Table 1. Demographic data of patient Cohort [file 1752-2897-2-6-S1.xls]

## Sheet: Sheet1
Sl no	Age(Yrs)	Site	Previous	Nonunion	Shortening	Bone gap	Mode of	Duration	Residual	Infection	Residual	Fracture	Bone	Functional
	& Gender		treatment	duration	(cms)	(cms)	Rx	of fixator	shortening	control	angulation	union	results	results
				(Months)				(months)	cms
1	35/M	L/3	Deb,IF,EF,BG,POP	11	7	0	Bifocal(EBT)	6.5	0	NA	NA	Rejected	P	NA
2	32/M	L/3	Deb,IF,POP	7	2	0	Bifocal(EBT)	8	0	Y	3 deg L	Y	G	E
3	45/F	U/3	Deb,IF	7	0	3.5	Bifocal(IBT)	7.5	0	Y	0	Refracture/	P	NA
												Rejected
4	22/M	L/3	Deb,EF,POP	4.5	3	0	Bifocal(EBT)	8	0	Y	2 deg L	Y	E	F
5	26/M	M/3	Deb,EF	9	0	4.5	Bifocal(IBT)	9	0	Y	10 deg L	Y	G	F
6	50/F	U/3	Deb,EF,POP	10	0	3	Bifocal(IBT)	4	Rejected	NA	0	Rejected	P	NA
7	20/M	L/3	IF(2), POP	7	0	9	Bifocal(IBT)	8	0	Y	12 deg L	Y	F	P
8	42/M	L/3	EF,Flap,SSG	8.5	3	0	Bifocal(EBT)	11	1	Y	4 deg L	Y	G	F
9	26/M	L/3	Deb,IF	5	2	1	Bifocal(EBT)	8	1	Y	2 Deg L	Y	E	G
10	34/F	M/3	Deb, EF,POP	7.5	0	1.5	Bifocal(IBT)	10	NA	N	3 deg L	Y	G	G
11	50/M	L/3	Deb,POP	6.5	3	0	Bifocal(EBT)	9	1	N	4 deg L	Y	F	F
12	38/M	L/3	IF,Deb,Flap, POP	7	3	0	Bifocal(EBT)	8	0	Y	7 deg L	Y	F	F
13	45/M	L/3	Deb,EF,Flap,SSG	8	6	4	Bifocal(EBT)	13	0	Y	6 deg L	Y	G	F
14	35/M	M/3	IF,Deb,EF	7.5	0	2	Bifocal(IBT)	9.5	NA	Y	3 deg L	Y	G	F
15	44/M	M/3	IF,EF	8	2	4.5	Bifocal(EBT)	11	1	N	0	Y	E	G
16	50/M	U/3	IF,EF	9	0	3	Bifocal(IBT)	8	0	Y	0	Y	E	F
17	42/M	L/3	POP,EF,Deb	7	0	9	Bifocal(IBT)	9.5	0	NA	0	Y	F	NA
18	40/M	M/3	EF,POP	8	0	3.5	Bifocal(IBT)	11	0	Y	4 deg L	Y	G	P
19	26/M	M/3	Deb,EF,POP	6	3	5	Bifocal(EBT)	7	Rejected	NA	0	Rejected	P	P
20	52/M	L/3	Deb,EF,POP	9	11	0	Bifocal(EBT)	14	5	Y	12 deg L	Y	F	P
21	31/F	L/3	IF,EF,POP	4	3	0	Bifocal(EBT)	6.5	1	Y	3 deg L	Y	G	F
22	34/M	M/3	Deb,EF,Flap	8	4	0	Bifocal(EBT)	11	1.5	Y	0	Y	E	G
	Avg = 37.2	L = Lower	Deb = Debridement	Avg= 7.4			EBT = External bone transport		NA= Not applicable	Y =Yes	L = Lateral	Y =Yes	P = Poor	P= Poor
		M= Middle	IF = Internal fixation				IBT= Internal bone transport			N = No			G= Good	G= Good
	M = Male	U = Upper	EF = External fixation							NA = Not applicable			E= Excellent	E = Excellent
	F = Female		BG= Bone grafting											NA= Not applicable
			POP= Plaster of paris
			SSG = Split skin grafting
Table 1. Demographic data of patient Cohort
